# Supplementary material for: Caraway Extract Increases Ucp-1 mRNA Expression in C3H10T1/2 Adipocytes Through Direct and Indirect Effects
Source: Int J Mol Sci. 2025 Nov 12;26(22):10970. doi: 10.3390/ijms262210970 (PMC12652911; doi:10.3390/ijms262210970)
Supplement: Supplementary file 1 [file ijms-26-10970-s001.zip]

Archive with 1 entries (1 files):
- 20251114_SupFigs_Resubmission.pdf
